# Supplementary material for: Effects of dietary taurine level on visual function in European sea bass (Dicentrarchus labrax)
Source: PLoS One. 2019 Jun 18;14(6):e0214347. doi: 10.1371/journal.pone.0214347 (PMC6581246; doi:10.1371/journal.pone.0214347)
Supplement: S1 Data — (XLSX) [file pone.0214347.s001.xlsx]

## Sheet: body mass
Data for Figure 1
	body mass (g) fish fed 0% taurine diet	body mass (g) fish fed 1.4% taurine diet	body mass (g) fish fed 5% taurine diet
	106	248	173
	125.5	166.5	150.5
	115.5	197	226
	260	202.5	228
	195	201.5	185
	294	202	153
	233	312	103
	150	230.5	175.5
	289	241.5	196
	90	191	136
	103	195	85
		142
		185
		139
mean	178.273	203.821	164.636
median	150	199.25	173
count	11	14	11
SD	44.5972	44.5972	45.4566
SEM	13.4466	11.9191	13.7057
maximim	294	312	228
minimum	90	139	85

## Sheet: retinal layer thickness
Data for Figure 3
	body mass (g) fish fed 0% taurine diet									body mass (g) fish fed 5% taurine diet
	ON:C	ON:IS-OS	ON:OS	C:OS	C:OS	T:C	T:OS	T:IS-OS		ON:C	ON:IS-OS	ON:OS	C:OS	C:OS	T:C	T:OS	T:IS-OS
	1.5699	0.6657	1.1557	0.7361	2.5023	3.9284	2.8918	1.6657		1.3734	0.6277	1.1561	0.8417	2.5931	3.5614	2.9978	1.6277
	1.0026	0.46	0.85	0.8478	3.1739	3.1821	2.6978	1.46		1.0792	0.557	1.151	1.0665	2.7955	3.0168	3.2175	1.557
	1.1805	0.5901	1.18	0.9995	2.6946	3.181	3.1795	1.5901		1.5956	0.6569	1.1166	0.6998	2.5223	4.0244	2.8165	1.6569
	1.773	0.8319	1.5673	0.8839	2.2021	3.9043	3.4512	1.8319		1.1068	0.6995	1.9007	1.7173	2.4296	2.6891	4.6181	1.6995
	1.7004	0.5732	0.8647	0.5086	2.7445	4.6667	2.3733	1.5732		1.3669	0.6526	1.2488	0.9136	2.5324	3.4614	3.1625	1.6526
	1.5084	0.688	1.2649	0.8386	2.4535	3.7008	3.1035	1.688		1.4714	0.6881	1.2927	0.8786	2.4532	3.6096	3.1713	1.6881
	1.4919	0.7107	1.3572	0.9097	2.4071	3.5911	3.2669	1.7107		1.719	0.6495	1.044	0.6073	2.5395	4.3656	2.6514	1.6495
	1.3259	0.7703	1.8383	1.3865	2.2982	3.0471	4.2248	1.7703		1.468	0.7532	1.5469	1.0537	2.3277	3.4171	3.6006	1.7532
mean	1.44407	0.661237	1.25976	0.888838	2.55952	3.65019	3.1486	1.66124		1.39754	0.660562	1.3071	0.972313	2.52416	3.51818	3.27946	1.66056
median	1.50015	0.67685	1.22245	0.86585	2.4779	3.64595	3.1415	1.67685		1.4207	0.65475	1.20245	0.8961	2.52735	3.5114	3.1669	1.65475
count	8	8	8	8	8	8	8	8		8	8	8	8	8	8	8	8
SD	0.260354	0.118026	0.333804	0.248565	0.307922	0.532418	0.552528	0.118026		0.220511	0.057147	0.284392	0.339598	0.136935	0.526009	0.610904	0.057147
SEM	0.0920489	0.0417284	0.118018	0.0878809	0.108867	0.188238	0.195348	0.0417284		0.0779624	0.0202045	0.100548	0.120066	0.0484138	0.185972	0.215987	0.0202045
maximim	1.773	0.8319	1.8383	1.3865	3.1739	4.6667	4.2248	1.8319		1.719	0.7532	1.9007	1.7173	2.7955	4.3656	4.6181	1.7532
minimum	1.0026	0.46	0.85	0.5086	2.2021	3.0471	2.3733	1.46		1.0792	0.557	1.044	0.6073	2.3277	2.6891	2.6514	1.557
G=ganglion cell layer, IP=inner plexiform layer, IN=inner nuclear layer, OP=outer plexiform layer;
ON=outer nuclear layer, C=cone photoreceptors, OS=outer segments of the photoreceptor layer, PE=pigmented epithelium.

## Sheet: V log I 0% taurine
Data for Figure 4
log I	fish 1 % max response	fish 4 % max response	fish 5 % max response	fish 6 % max response	fish 7 % max response	fish 8 % max response	fish 9 % max response	fish 10 % max response	fish 11 % max response		mean % response of max	medain response % of max	SD response % of max	count	SEM	mean % response rescaled	median % response rescaled
-3	-2.01008	-0.161355			3.34397	0.908492	-0.614398		-0.644526		0.137017	-0.387877	1.67498	6	0.683806	0.137785	-0.387877
-2.8	-2.01008	4.60875			-8.45793	4.1168	9.46742		-1.14071		1.09738	1.48805	6.817	6	2.78303	1.10353	1.48805
-2.6	-4.86807	-1.21957			14.829	-0.810034	-5.91338		0.245541		0.377253	-1.0148	7.85652	6	3.20741	0.379367	-1.0148
-2.4	-0.785827	0.902286			3.34397	0.794706	-1.13053		-0.217179		0.484571	0.288763	1.67519	6	0.683894	0.487287	0.288763
-2.2	-2.01008	-2.53284			-7.30812	-0.810034	-0.355008		-0.266893		-2.21383	-1.41006	2.96908	6	1.21212	-2.22624	-1.41006
-2	-2.82904	-2.8096	1.10103	-0.730056	-1.75832	-0.466329	3.90905		-0.904567		-0.560978	-0.817311	2.18533	8	0.772632	-0.564122	-0.817311
-1.8	-2.01008	-2.27778	-7.83097	2.36822	-3.99261	1.36716	-7.07534		-0.1254		-2.4471	-2.14393	3.99839	8	1.41364	-2.46081	-2.14393
-1.6	-3.64381	-1.21957	-3.02035	-0.448394	8.44953	-2.0699	-1.38992		-0.145476		-0.435987	-1.30475	3.83926	8	1.35738	-0.43843	-1.30475
-1.4	0.843727	3.01872	-0.959662	-0.542602	16.4231	-1.61123	3.39292		1.03809		2.70038	0.94091	6.24055	8	2.20637	2.71551	0.94091
-1.2	-2.41956	-1.21957	3.84392	0.489837	14.829	-0.23641	-2.29382		0.884172		1.7347	0.126714	5.83895	8	2.06438	1.74442	0.126714
-1	-3.23434	-0.161355	-0.963178	-1.01172	10.3621	-1.03878	4.42651	3.12289	1.51707		1.44657	-0.161355	3.94706	9	1.31569	1.45468	-0.161355
-0.8	2.47746	1.9605	9.68488	0.584045	17.7003	0.336041	-2.42351	-4.35135	-0.240124		2.85869	0.584045	7.25736	9	2.41912	2.87471	0.584045
-0.6	20.4318	3.01872	2.81709	-1.01172	31.418	0.794706	-0.614398	1.31252	1.95875		6.68061	1.95875	10.7888	9	3.59626	6.71805	1.95875
-0.4	2.06798	0.370466	-3.70959	0.302383	22.3257	-0.580115	-1.26023	-0.196907	2.54385		2.42928	0.302383	8.21042	9	2.73681	2.44289	0.302383
-0.2	3.29224	-2.27778	-0.963178	9.03293	21.3686	-0.695074	4.81427	1.20672	2.04958		4.20314	2.04958	7.78782	9	2.59594	4.2267	2.04958
0	30.8359	1.9605	-4.73642	6.59218	25.5154	3.14258	5.00816	-1.09386	12.3159		8.83782	5.00816	9.35102	9	3.11701	8.88735	5.00816
0.2	55.5215	6.19879	0.411786	4.01061	43.0598	7.55268	1.45411	4.60175	24.1311		16.3269	6.19879	14.7685	9	4.92282	16.4184	6.19879
0.4	46.5464	2.49232	0.411786	7.43717	25.1969	7.7826	21.357	4.19618	23.9198		15.4823	7.7826	10.1889	9	3.3963	15.569	7.7826
0.6	30.6311	6.19879	7.27957	8.56381	41.4658	6.98023	11.7927	7.27616	24.916		16.1227	8.56381	12.5795	9	4.19315	16.213	8.56381
0.8	37.1619	4.08236	4.30342	9.50253	46.0895	11.9059	9.20803	12.15	25.3864		17.7544	11.9059	14.0847	9	4.69489	17.8539	11.9059
1	39.6104	2.49232	-1.18941	12.4595	52.6307	8.81371	10.1133	20.9033	25.5259		19.04	12.4595	17.0361	9	5.6787	19.1467	12.4595
1.2	46.137	7.78882	10.0295	11.8495	29.5022	15.3429	29.4987	31.1248	26.0527		23.0362	26.0527	9.8371	9	3.27903	23.1653	26.0527
1.4	51.8488	11.5007	7.96882	18.6085	47.3667	19.4674	16.0581	34.5352	32.57		26.6582	19.4674	13.3867	9	4.46224	26.8076	19.4674
1.6	55.931	14.149	14.8366	27.5265	36.2018	21.5285	28.3354	45.9793	38.5079		31.444	28.3354	11.3836	9	3.79454	31.6202	28.3354
1.8	63.6818	13.6171	17.583	33.1597	58.5317	31.6097	41.3897	52.7705	45.2556		39.7332	41.3897	15.887	9	5.29568	39.9559	41.3897
2	84.0847	21.0409	28.9133	39.4495	99.363	39.17	44.3621	66.9613	56.0942		53.271	44.3621	24.792	9	8.264	53.5695	44.3621
2.2	100	31.6393	25.8223	53.1557	38.4361	49.8237	56.6394	58.8705	58.8934		52.5867	53.1557	12.9726	9	4.32419	52.8814	53.1557
2.4	88.1669	47.5343	48.4898	62.2612	35.8817	59.1038	57.673	66.0144	70.2989		59.4916	59.1038	11.2703	9	3.75675	59.825	59.1038
2.6	97.9568	92.0498	70.4682	68.6452	80.2245	64.6019	79.6445	55.9751	78.5992		76.4628	78.5992	11.1581	9	3.71937	76.8913	78.5992
2.8	95.9178	100	68.4075	89.0162	60.1257	68.4964	99.6771	90.6625	86.6347		84.3264	89.0162	15.2205	9	5.07351	84.799	89.0162
3	100	99.4736	100	100	100	84.7638	100	76.7556	94.52		95.057	100	8.9072	9	2.96907	95.5897	100
3.2						93.8133	92.4393	82.2948	92.9416		90.3723	92.6905	5.41479	4	2.7074	90.8787	92.6905
3.4						99.6563	99.1596	98.9549	100		99.4427	99.408	0.474082	4	0.237041	100	99.408
3.6						100	90.3708	100	92.2141		95.6462	96.107	5.08333	4	2.54166	96.1822	96.107
3.8						98.8539	92.0515	93.4439	91.5984		93.9869	92.7477	3.33834	4	1.66917	94.5136	92.7477
4						95.9905	91.4057	86.066	93.8594		91.8304	92.6326	4.27518	4	2.13759	92.345	92.6326

## Sheet: V log I 1.4% taurine
Data for Figure 4
log I	fish 1 % max response	fish 2 % max response	fish 3 % max response	fish 5 % max response	fish 6 % max response	fish 7 % max response	fish 8 % max response	fish 9 % max response	fish 10 % max response	fish 11 % max response	fish 12 % max response	fish 13 % max response	fish 14 % max response	fish 15 % max response		mean % response of max	medain response % of max	SD response % of max	count	SEM	mean % response rescaled	median % response rescaled
-3			-0.439639	-0.992331	0.272682	-0.345156	-2.22866	0.365498	2.57813	1.05	-1.48245	-3.02799	-4.04084	-4.04084		-1.02763	-0.715985	2.12591	12	0.613697	-1.11787	-0.736885
-2.8			-2.00784	2.27587	0.775566	-1.63729	-1.68797	-0.829936	2.57813	2.09	-0.370078	-10.9943	0.825078	0.825078		-0.67981	0.202744	3.76763	12	1.08762	-0.739503	0.208662
-2.6			4.66136	3.20964	-0.398403	1.16306	-0.877617	-1.36169	-1.16549	0.17	-2.27607	1.09351	-1.30259	-1.30259		0.134426	-0.63801	1.57321	12	0.454147	0.14623	-0.656633
-2.4			-1.35431	-2.23683	-1.90706	-2.28115	-1.28279	0.365498	-5.45175	-0.57	-3.22906	8.87699	4.17078	4.17078		-0.0607404	-1.31855	4.11889	12	1.18902	-0.066074	-1.35704
-2.2			5.18498	-0.0585599	2.11602	-2.06726	1.55344	-0.963216	-1.70264	-0.86	0.740664	15.7461	-5.56416	-5.56416		0.713437	-0.45928	5.70182	12	1.64597	0.776084	-0.472686
-2		0.0776023	-0.700782	-3.48133	1.27845	1.80913	-1.28279	1.02918	1.50931	-2.19	-1.64182	-3.02799	3.56332	3.56332		0.0388924	0.0776023	2.52881	13	0.701366	0.0423075	0.0798675
-1.8		0.951347	3.74535	-0.21472	-1.90706	1.59304	-1.14727	1.42765	-2.2398	-0.57	-2.11669	-0.739833	-1.60788	-1.60788		-0.341057	-0.739833	1.32425	13	0.367281	-0.371005	-0.761429
-1.6		-0.171492	0.215228	1.49826	-0.230203	-0.775131	0.743085	-0.0329798	2.57813	-0.42	1.53591	-5.77565	0.217618	0.217618		-0.0307393	0.215228	2.14637	13	0.595296	-0.0334385	0.22151
-1.4		2.69756	-0.700782	5.54407	4.46224	-0.345156	1.41792	-2.02537	5.79008	1.79	-1.16532	-5.77565	8.43235	8.43235		2.19648	1.79	4.5433	13	1.26009	2.38935	1.84225
-1.2		0.577067	-1.09317	8.49995	0.607366	1.59304	1.41792	-0.431458	-1.16549	1.2	6.1415	0.174492	-2.52063	-2.52063		0.959997	0.577067	3.39488	13	0.94157	1.04429	0.593912
-1	0.381951	-1.29433	-1.74669	5.38791	0.775566	4.82336	-0.202785	1.69285	-3.30862	0.32	-1.00595	-5.77565	-3.73866	-3.73866		-0.530694	-0.604367	3.56523	14	0.952847	-0.577293	-0.622009
-0.8	-0.381951	-1.29433	1.65352	9.27756	1.44665	0.300909	-0.338305	4.7474	13.82	-0.86	-1.00595	5.66982	-0.0876701	-0.0876701		2.34714	0.106619	4.87356	14	1.30251	2.55324	0.109732
-0.6	6.3307	-1.54342	-4.62462	13.7903	-1.23597	-1.85117	3.30827	4.08372	18.3583	-1.6	-1.00595	2.00783	3.86861	3.86861		3.12537	2.65805	6.5158	14	1.74142	3.39981	2.73564
-0.4	3.27978	2.44846	-2.7926	20.1705	0.104482	0.516999	0.607566	12.1852	26.2622	0.46	6.618	1.54832	-2.21534	-2.21534		4.78416	1.07794	9.63867	14	2.57604	5.20425	1.10941
-0.2	8.16156	11.4299	6.88442	27.0176	0.272682	-2.49724	2.63344	19.8882	37.8877	0.61	-1.79957	10.2508	1.43254	1.43254		8.8289	4.75893	13.5254	14	3.61482	9.60416	4.89785
0	8.9239	12.927	11.135	45.6915	2.20355	-0.345156	17.0829	27.4593	42.7275	6.57	2.06282	5.215	15.5661	15.5661		15.199	12.031	16.0763	14	4.29658	16.5336	12.3822
0.2	26.164	21.1599	12.1153	70.1544	5.54868	15.1604	28.4264	40.3412	50.2202	10.49	7.0945	22.6153	27.9022	27.9022		26.0925	24.3897	19.658	14	5.25382	28.3836	25.1016
0.4	19.4514	29.767	12.2466	65.9524	10.3287	18.3907	24.7812	56.5183	38.4413	12.41	9.31761	7.04365	40.6776	40.6776		27.5717	22.1163	20.262	14	5.41525	29.9928	22.7619
0.6	29.3665	40.745	11.3305	74.5731	8.31883	13.8683	24.5101	79.0697	59.3189	10.64	9.15823	8.41748	27.9022	27.9022		30.3658	26.2062	26.9841	14	7.21181	33.0322	26.9712
0.8	42.4871	58.4588	15.5155	83.7849	10.3287	17.3125	28.8316	86.8951	87.6893	10.94	9.47536	7.50316	30.6374	30.6374		37.1783	29.7345	32.864	14	8.78326	40.4429	30.6024
1	42.7918	68.8135	20.8777	90.197	7.31306	26.1413	32.3426	88.8236	84.4774	11.53	6.93512	55.1231	38.2446	38.2446		43.7039	38.2446	31.9353	14	8.53506	47.5416	39.361
1.2	36.2322	69.0625	24.9328	97.162	16.0286	36.9083	40.1751	93.3333	100	13.3	19.7989	31.3131	38.5468	38.5468		46.81	37.7276	32.9215	14	8.79864	50.9204	38.8288
1.4	45.2334	78.9177	26.7634	100	24.7441	36.0462	46.1172	100	98.394	15.07	26.3105	59.8307	50.7178	50.7178		54.2045	48.4175	31.2463	14	8.35093	58.9641	49.8308
1.6	66.896	91.0186	26.1099	92.686	29.773	42.2907	56.3807	92.0046	92.5073	17.97	26.6276	52.8349	63.191	63.191		58.1058	59.7859	26.9387	14	7.19966	63.208	61.531
1.8	53.4708	98.752	37.6176	95.4873	49.8849	53.9199	66.2391	84.4349	89.2953	27.22	30.1225	65.5089	69.275	69.275		63.6074	65.874	22.1633	14	5.92339	69.1927	67.7968
2	58.0479	100	47.296	83.9713	55.7513	61.2405	81.0937	61.7243	75.3787	31.79	55.85	62.7237	85.0939	85.0939		67.5039	62.224	16.6759	14	4.45682	73.4314	64.0403
2.2	71.0139	98.8772	59.9822	70.5894	68.8246	66.839	90.0075	49.6381	86.0834	43.74	56.3265	83.9735	88.7448	88.7448		73.0989	70.8017	16.7619	14	4.4798	79.5177	72.8684
2.4	80.7775		77.1145	59.0734	87.0949	85.5727	96.7586	46.185	78.0535	55.69	80.1481	81.6807	89.6576	89.6576		77.4972	80.7775	16.2591	13	4.50948	84.3022	83.1354
2.6	100		91.7613	62.0309	100	100	100	58.4032	76.4475	91.74	85.0725	86.7212	93.0033	93.0033		87.5526	91.7613	14.6552	13	4.06463	95.2405	94.4398
2.8	97.5599		100	71.5232	85.7699	92.1722	99.8645	69.9591	81.7971	100	96.5068	100	95.1341	95.1341		91.1862	95.1341	11.0674	13	3.06955	99.1932	97.9111
3	99.8469		99.4777	84.9051	72.4529	86.0357	97.1638	89.4818	80.7283	85.43	100	99.5405	100	100		91.9279	97.1638	9.46593	13	2.62538	100	100

## Sheet: V log I 5% taurine
Data for Figure 4
log I	fish 4 % max response	fish 5 % max response	fish 6 % max response	fish 7 % max response	fish 8 % max response	fish 9 % max response	fish 10 % max response	fish 11 % max response	fish 12 % max response	fish 13 % max response		mean % response of max	medain response % of max	SD response % of max	count	SEM	mean % response rescaled	median % response rescaled		-3	-2.8	-2.6	-2.4	-2.2	-2	-1.8	-1.6	-1.4	-1.2	-1	-0.8	-0.6	-0.4	-0.2	0	0.2	0.4	0.6	0.8	1	1.2	1.4	1.6	1.8	2	2.2	2.4	2.6	2.8
-3	-3.56151				-0.235434	-0.200775	0.383095	-0.189176	0.0109568	-2.49786		-0.898672	-0.200775	1.50271	7	0.56797	-0.944977	-0.204111		-3.56151	-5.47622	-0.684528	1.23019	-2.59924	1.23019	1.23019	2.19245	-1.64679	-5.47622	-0.684528	-4.52378	15.6151	3.15472	0.277739	6.0317	57.8075	47.2619	37.6687	37.6687	46.2996	40.5457	42.4702	49.1766	63.5615	73.1547	94.246	100	76.0219	99.0377
-2.8	-5.47622				-2.02357	0.560329	-0.843088	1.05575	-1.49129	-1.13511		-1.33617	-1.13511	2.13066	7	0.805312	-1.40502	-1.15397		-9.9842	1.08673	-10.7092	1.08673	9.25746	7.44484	8.3558	-1.63685	-8.89663	0.185065	3.8103	14.7046	7.44484	19.2408	38.3059	100	75.525	63.729	73.7124	41.9404	51.0128	20.1518	68.2652	79.1595	42.8513	48.2892	71.8997	76.4359	71.8997	37.4042
-2.6	-0.684528				-1.61103	0.560329	5.1853	-1.14162	0.0109568	2.04309		0.623215	0.0109568	2.34606	7	0.886729	0.655327	0.0111389							-5.87858	-0.47162	-1.37124	-0.919124	0.428002	-2.27086	5.83496	3.5836	-0.0195023	-3.1751	4.25947	7.1867	3.80966	10.5684	9.21662	8.08863	21.1562	27.4628	26.1111	44.1312	49.5381	58.0961	70.2617	84.6787	100
-2.4	1.23019				-1.61103	-0.834595	0.383095	-0.774889	3.56236	0.0757084		0.29012	0.0757084	1.71559	7	0.648432	0.305069	0.0769664
-2.2	-2.59924				1.41472	-3.62574	2.52892	1.71495	-0.534552	3.55778		0.350976	1.41472	2.68704	7	1.01561	0.36906	1.43822
-2	1.23019		-5.87858	-8.30663	-1.61103	2.58907	0.689641	-1.58034	1.78736	-1.89323		-1.4415	-1.58034	3.63009	9	1.21003	-1.51578	-1.6066
-1.8	1.23019		-0.47162	-6.69944	-0.0974523	2.20852	2.42638	-2.01981	-1.21854	-0.680859		-0.591402	-0.47162	2.74483	9	0.914944	-0.621875	-0.479456
-1.6	2.19245		-1.37124	-6.47152	1.68927	3.47746	-2.17076	2.08093	-0.671629	-0.378542		-0.180396	-0.378542	3.01782	9	1.00594	-0.189691	-0.384832
-1.4	-1.64679		-0.919124	-6.92971	-2.16014	-1.5957	-0.536542	2.30067	-0.944384	-0.984727		-1.49072	-0.984727	2.40397	9	0.801322	-1.56753	-1.00109
-1.2	-5.47622		0.428002	5.00202	3.20144	-2.3568	-3.09039	-2.53278	1.5146	-0.226609		-0.392971	-0.226609	3.31506	9	1.10502	-0.413219	-0.230374
-1	-0.684528		-2.27086	-9.45327	1.55129	-0.328058	-2.68236	3.25311	-1.49129	2.34696		-1.08434	-0.684528	3.74886	9	1.24962	-1.14021	-0.695902
-0.8	-4.52378		5.83496	1.10153	1.41472	-0.454043	-2.27329	-2.1668	-0.534552	-0.226609		-0.203095	-0.454043	2.91035	9	0.970116	-0.21356	-0.461587
-0.6	15.6151		3.5836	26.5722	2.10181	-11.9966	0.58711	-0.921879	-2.0368	3.70971		4.13492	2.10181	11.0472	9	3.68239	4.34797	2.13673
-0.4	3.15472		-0.0195023	9.3607	-2.02357	16.1617	5.38931	1.64146	-1.76405	-0.832793		3.45199	1.64146	6.03291	9	2.01097	3.62986	1.66873
-0.2	0.277739		-3.1751	-4.17587	4.30248	7.9168	2.32385	-0.848384	0.0109568	-0.680859		0.661291	0.0109568	3.73215	9	1.24405	0.695365	0.0111389
0	6.0317		4.25947	5.91957	14.133	24.5325	12.5926	13.0302	4.10927	4.84457		9.93921	6.0317	6.80787	9	2.26929	10.4513	6.13192
0.2	57.8075		7.1867	20.376	33.1759	40.5144	29.3993	27.934	5.20169	4.7686		25.1516	27.934	17.8592	9	5.95307	26.4475	28.3982
0.4	47.2619		3.80966	10.2806	36.7508	42.2899	21.4301	25.3707	7.5236	4.92053		22.182	21.4301	16.7643	9	5.58809	23.3249	21.7862
0.6	37.6687		10.5684	25.5383	35.9257	41.9093	27.7651	30.7171	8.34326	14.6102		25.894	27.7651	12.2111	9	4.07036	27.2282	28.2264
0.8	37.6687		9.21662	25.1953	40.7382	42.5431	27.2545	27.8606	8.34326	9.15917		25.331	27.2545	13.7193	9	4.57311	26.6363	27.7073
1	46.2996		8.08863	34.7174	47.3388	46.8552	32.1582	26.2497	6.56826	9.3111		28.6208	32.1582	17.0714	9	5.69045	30.0955	32.6925
1.2	40.5457		21.1562	45.1582	51.0516	57.5107	33.1804	28.3	8.48034	10.0677		32.8279	33.1804	17.3948	9	5.79826	34.5194	33.7317
1.4	42.4702		27.4628	47.2236	59.163	67.4037	49.0161	31.6688	17.2225	18.6984		40.0366	42.4702	17.5246	9	5.84155	42.0995	43.1758
1.6	49.1766		26.1111	47.9121	71.4011	67.7843	33.4869	33.8662	17.7694	20.0596		40.8408	33.8662	19.5679	9	6.52262	42.9452	34.4289
1.8	63.5615		44.1312	66.4981	79.5139	75.9018	57.3943	35.0384	17.4952	28.5385		52.0081	57.3943	21.7713	9	7.2571	54.6879	58.348
2	73.1547		49.5381	86.2308	87.2127	100	65.1595	47.4156	28.8334	38.532		64.0085	65.1595	24.4532	9	8.15108	67.3067	66.2421
2.2	94.246		58.0961	80.9534	99.4509	89.4731	62.094	49.2462	44.6784	52.6122		70.0945	62.094	21.0142	9	7.00473	73.7062	63.1257
2.4	100		70.2617	100	100	93.6592	65.262	72.6087	56.0152	64.5715		80.2643	72.6087	17.9092	9	5.96975	84.4	73.8151
2.6	76.0219		84.6787	80.037	92.5757	94.9268	78.1348	83.6675	67.6261	81.9835		82.1836	81.9835	8.28961	9	2.7632	86.4182	83.3456
2.8	99.0377		100	81.8721	85.8385	93.4046	100	100	79.9197	96.6699		92.9714	96.6699	8.24082	9	2.74694	97.7619	98.2761
3	88.4921		99.0958	99.0813	89.1374	94.9268	83.6526	88.3551	90.0969	99.6977		92.504	90.0969	5.84288	9	1.94763	97.2704	91.5939
3.2						96.449		90.5521	93.8525	99.5457		95.0999	95.1508	3.82205	4	1.91103	100	96.7317
3.4						89.2199		86.4506	93.0329	98.7892		91.8731	91.1264	5.3423	4	2.67115	96.607	92.6405
3.6						97.3374		80.0063	100	99.3938		94.1844	98.3656	9.52051	4	4.76026	99.0374	100
3.8						97.3374		75.3918	96.7213	97.4264		91.7193	97.0294	10.8895	4	5.44474	96.4452	98.6416
4						82.3699		90.3324	96.5843	100		92.3216	93.4583	7.74857	4	3.87429	97.0786	95.0112
[truncated: 1 more columns]

## Sheet: log I specific % response 
Data for Figure 5
0% taurine					1.4% taurine					5% taurine
	log I 25% response	log I 50% response	log I 75% response			log I 25% response	log I 50% response	log I 75% response			log I 25% response	log I 50% response	log I 75% response
	-0.03	1.23	1.955			0.4	1.51	2.76			0.06	1.2	1.945
	1.94	2.327	2.62			0.26	0.745	1.22			1.435	2.05	2.435
	1.96	2.465	2.785			1.37	1.985	2.41			-0.22	0.385	0.97
	1.595	2.205	2.635			-0.385	0.105	0.55			0.3	0.98	1.575
	-0.26	1.51	2.8			1.435	1.895	2.165			0.12	0.83	1.635
	1.59	2.275	2.81			1.04	1.69	2.215			0.505	1.55	2.275
	1.41	2.03	2.56			0.63	1.41	1.945			1.745	2.34	2.82
	1.02	1.73	2.745			-0.115	0.29	0.67			1.545	2.14	2.63
	0.865	1.855	2.57			-0.345	0.265	0.77			1.545	2.14	2.63
						1.78	2.275	2.555
						1.48	2.05	2.42
						0.755	1.48	2.125
						0.47	1.027	1.935
						1.185	1.77	2.215
mean	1.12111	1.95856	2.60889		mean	0.711429	1.32121	1.85393		mean	0.781667	1.51278	2.10167
median	1.41	2.03	2.635		median	0.6925	1.495	2.145		median	0.505	1.55	2.275
SD	0.807042	0.411274	0.264289		SD	0.701143	0.717559	0.737285		SD	0.773846	0.696496	0.613983
n	9	9	9		n	14	14	14		n	9	9	9
SEM	0.269014	0.137091	0.0880963		SEM	0.187388	0.191776	0.197048		SEM	0.257949	0.232165	0.204661

## Sheet: flicker fusion frequency
Data for Figure 6
0% taurine					1.4% taurine					5% taurine
	log I = 1.9	log I = 2.7	log I = 3.7			log I = 1.9	log I = 2.7	log I = 3.7			log I = 1.9	log I = 2.7	log I = 3.7
	60.4	81.08	92.29			59.73	88.75	90.26			11.5	59.9	110.7
	47.8	44.07	70.21			98.28	90.61	135.98			63.8	82.8	89.2
	16.34	102.8	86.5			86.02	106.28	145.45			58.4	56.8	58.6
	98.6	78.07	116.8			59.38	85.1	138.1			94	94	126.7
	57.4	92.1	154.1			82.82	95.77	154.3			89	112.6	147.7
	91.7	110.3	140.2			57.04	77.17	124.85			53	68.6	86
	58.2	88.8	117.3			58.89	94.23	141.08			71.1	99.5	143.7
	41.3	104.3	134.2			58.5	81.6	93.7			57.2	67.8	91.3
	89.1					50.32	59.69	133.55			61.1	80.5	95.86
						46.4	80.94	96.9
						58.58	96.89	138.58
						53.48	61.03	98.3
						57.4	87	145.9
						58.2	78.4	94.4
mean	62.3156	87.69	113.95		mean	63.2171	84.5329	123.668		mean	62.1222	80.2778	105.529
median	58.2	90.45	117.05		median	58.54	86.05	134.765		median	61.1	80.5	95.86
SD	26.7121	20.9593	28.9491		SD	15.3759	13.3836	22.73		SD	23.7355	18.9323	29.276
n	7	8	8		n	14	14	14		n	9	9	9
SEM	10.0962	7.41022	10.235		SEM	4.10939	3.57692	6.07486		SEM	7.91182	6.31077	9.75867

## Sheet: 0% taurine spect. sensitivity
Data for Figure 7										mean	medain	SD	count	SEM	mean	medain
wavelength nm	response % of max	response % of max	response % of max	response % of max	response % of max	response % of max	response % of max	response % of max		response % of max	response % of max	response % of max	n	response % of max	response % of max rescaled	response % of max rescaled
300	0	0	0	0	1	0	5	0		0.75	0	1.75255	8	0.61962	1.15607	0
310	4	0	2	0	1	0	0	0		0.875	0	1.45774	8	0.515388	1.34875	0
320	4	18	2	6	0	4	0	0		4.25	3	5.99404	8	2.11921	6.55106	3.87097
330	4	0	8	1	1	7	0	0		2.625	1	3.29231	8	1.16401	4.04624	1.29032
340	5	10	2	2	2	10	10	0		5.125	3.5	4.25735	8	1.5052	7.89981	4.51613
350	8	26	20	10	4	9	0	0		9.625	8.5	9.22632	8	3.262	14.8362	10.9677
360	10	8	9	19	6	8	4	0		8	8	5.47723	8	1.93649	12.3314	10.3226
370	10	22	8	30	7	3	9	12		12.625	9.5	8.91127	8	3.15061	19.4605	12.2581
380	12	11	26	7	11	11	10	0		11	11	7.2111	8	2.54951	16.9557	14.1935
390	12	30	11	14	18	18	13	28		18	16	7.27029	8	2.57044	27.7457	20.6452
400	15	29	23	13	17	19	15	23		19.25	18	5.39179	8	1.90629	29.6724	23.2258
410	16	29	39	20	19	16	13	0		19	17.5	11.4393	8	4.0444	29.2871	22.5806
420	19	17	21	24	18	13	14	21		18.375	18.5	3.70087	8	1.30845	28.3237	23.871
430	21	29	22	25	20	8	28	16		21.125	21.5	6.81254	8	2.4086	32.5626	27.7419
440	30	39	20	33	20	13	20	0		21.875	20	12.2526	8	4.33193	33.7187	25.8065
450	38	35	27	18	18	10	31	27		25.5	27	9.5169	8	3.36473	39.3064	34.8387
460	49	33	26	73	20	7	30	31		33.625	30.5	19.8562	8	7.02022	51.8304	39.3548
470	67	59	22	69	24	22	22	22		38.375	23	22.2386	8	7.86252	59.1522	29.6774
480	77	71	26	69	24	35	33	26		45.125	34	22.9374	8	8.1096	69.5568	43.871
490	86	76	28	100	31	15	38	19		49.125	34.5	33.0387	8	11.6809	75.7225	44.5161
500	92	73	35	61	46	36	53	36		54	49.5	20.452	8	7.23089	83.237	63.871
510	100	57	36	59	36	55	26	51		52.5	53	22.5958	8	7.98883	80.9249	68.3871
520	85	100	36	92	55	50	17	79		64.25	67	29.3148	8	10.3643	99.0366	86.4516
530	72	80	58	47	60	62	37	100		64.5	61	19.5959	8	6.9282	99.422	78.7097
540	55	62	61	83	80	44	29	85		62.375	61.5	19.8418	8	7.01513	96.1464	79.3548
550	45	65	92	43	74	68	59	43		61.125	62	17.3324	8	6.12791	94.2197	80
560	33	33	67	81	78	71	67	67		62.125	67	18.7269	8	6.62096	95.7611	86.4516
570	22	22	46	52	83	38	49	42		44.25	44	19.352	8	6.84197	68.2081	56.7742
580	16	23	75	36	94	71	32	82		53.625	53.5	30.0615	8	10.6284	82.659	69.0323
590	10	51	71	59	80	86	53	84		61.75	65	25.0129	8	8.84338	95.183	83.871
600	7	18	86	56	92	68	56	90		59.125	62	32.2111	8	11.3883	91.1368	80
610	5	23	92	51	90	83	68	76		61	72	32.1603	8	11.3704	94.027	92.9032
620	4	25	100	45	98	100	59	88		64.875	73.5	37.464	8	13.2455	100	94.8387
630	0	17	82	42	88	73	100	91		61.625	77.5	37.3208	8	13.1949	94.9904	100
640	0	20	65	10	100	73	70	49		48.375	57	35.1199	8	12.4168	74.5665	73.5484
650	4	11	44	29	85	50	32	63		39.75	38	26.7034	8	9.44108	61.2717	49.0323
660	0	11	66	17	68	31	31	78		37.75	31	29.266	8	10.3471	58.1888	40
670	0	12	47	10	55	46	22	39		28.875	30.5	20.4551	8	7.23197	44.5087	39.3548
680	8	0	51	2	37	25	34	30		23.375	27.5	18.3142	8	6.47506	36.0308	35.4839
690	0	0	30	6	29	11	14	35		15.625	12.5	13.9687	8	4.93869	24.0848	16.129
700	4	0	11	12	20	6	0	34		10.875	8.5	11.507	8	4.06833	16.763	10.9677

## Sheet: 1.4% taurine spect. sensitivity
Data for Figure 7																	mean	medain	SD	count	SEM	mean	medain
wavelength nm	response % of max	response % of max	response % of max	response % of max	response % of max	response % of max	response % of max	response % of max	response % of max	response % of max	response % of max	response % of max	response % of max	response % of max	response % of max		response % of max	response % of max	response % of max	n	response % of max	response % of max rescaled	response % of max rescaled
300	0	6	0	0	3	0	0	1	16	1	1	0	0	0	0		1.86667	0	4.2404	15	1.09487	2.45614	0
310	0	5	9	0	5	0	0	2	11	2	1	5	5	6	0		3.4	2	3.52136	15	0.909212	4.47368	2.73973
320	0	8	5	0	5	3	0	1	0	3	4	4	4	6	0		2.86667	3	2.58752	15	0.668094	3.77193	4.10959
330	7	9	4	0	6	2	0	1	9	4	4	4	4	1	0		3.66667	4	3.06283	15	0.79082	4.82456	5.47945
340	16	15	9	0	13	5	0	4	17	8	4	7	7	6	0		7.4	7	5.6921	15	1.46969	9.73684	9.58904
350	27	24	12	0	19	18	11	9	18	15	9	13	13	11	16		14.3333	13	6.5429	15	1.68937	18.8596	17.8082
360	17	31	16	0	26	20	0	7	17	17	13	22	22	16	15		15.9333	17	8.53118	15	2.20274	20.9649	23.2877
370	19	32	19	0	27	9	0	12	22	21	17	17	17	21	14		16.4667	17	8.70851	15	2.24853	21.6667	23.2877
380	14	30	22	0	31	19	18	16	26	20	15	23	23	22	12		19.4	20	7.66998	15	1.98038	25.5263	27.3973
390	9	30	26	0	30	17	0	17	23	24	21	18	18	20	11		17.6	18	9.27208	15	2.39404	23.1579	24.6575
400	12	31	19	0	30	21	23	19	28	25	23	20	20	28	18		21.1333	21	7.76316	15	2.00444	27.807	28.7671
410	20	29	14	0	34	21	18	16	29	22	20	15	15	20	11		18.9333	20	8.16322	15	2.10773	24.9123	27.3973
420	19	29	18	21	34	15	12	15	26	23	19	19	19	18	17		20.2667	19	5.71298	15	1.47508	26.6667	26.0274
430	16	41	13	32	38	29	22	11	29	29	29	15	15	19	18		23.7333	22	9.36915	15	2.4191	31.2281	30.137
440	31	55	8	30	44	22	22	22	40	37	26	20	20	17	16		27.3333	22	12.3095	15	3.1783	35.9649	30.137
450	36	62	11	45	53	24	19	19	45	47	27	21	21	23	31		32.2667	27	14.9067	15	3.84889	42.4561	36.9863
460	35	73	11	45	62	28	29	21	51	67	33	30	30	32	21		37.8667	32	18.0193	15	4.65256	49.8246	43.8356
470	34	94	9	53	75	44	28	32	68	83	42	22	22	36	33		45	36	24.649	15	6.36434	59.2105	49.3151
480	40	96	22	67	89	47	42	33	68	83	51	34	34	43	40		52.6	43	22.592	15	5.83324	69.2105	58.9041
490	67	100	31	85	96	65	54	54	78	97	44	41	41	34	31		61.2	54	24.8918	15	6.42703	80.5263	73.9726
500	77	82	100	73	93	59	55	71	78	80	44	37	37	54	39		65.2667	71	20.4886	15	5.29012	85.8772	97.2603
510	57	88	56	92	98	49	72	73	92	83	55	43	43	56	51		67.2	57	19.2473	15	4.96962	88.4211	78.0822
520	66	76	57	87	100	56	100	75	96	84	67	52	52	46	52		71.0667	67	18.7901	15	4.85157	93.5088	91.7808
530	85	68	69	97	94	65	89	78	100	87	64	71	71	48	54		76	71	15.6114	15	4.03083	100	97.2603
540	55	69	50	83	92	54	75	75	88	91	72	47	47	61	56		67.6667	69	16.052	15	4.14461	89.0351	94.5205
550	65	46	53	100	86	63	93	84	92	95	63	54	54	52	58		70.5333	63	18.8106	15	4.85687	92.807	86.3014
560	69	35	56	91	73	67	76	89	76	100	73	62	62	68	73		71.3333	73	15.4396	15	3.98649	93.8596	100
570	65	30	48	99	63	63	76	94	68	77	77	78	78	71	65		70.1333	71	16.7241	15	4.31814	92.2807	97.2603
580	60	22	62	98	53	84	69	100	80	65	68	64	64	76	82		69.8	68	18.933	15	4.88847	91.8421	93.1507
590	86	15	58	67	40	90	43	65	41	45	88	89	89	73	100		65.9333	67	24.8724	15	6.42204	86.7544	91.7808
600	95	13	60	62	31	100	46	79	36	31	99	100	100	74	65		66.0667	65	29.5719	15	7.63542	86.9298	89.0411
610	100	8	66	56	23	86	31	63	27	20	72	79	79	70	84		57.6	66	28.5302	15	7.36646	75.7895	90.411
620	99	7	52	36	16	94	31	68	25	10	100	100	100	90	79		60.4667	68	36.596	15	9.44904	79.5614	93.1507
630	82	5	31	24	11	70	30	76	22	6	74	58	58	100	75		48.1333	58	31.1445	15	8.04148	63.3333	79.4521
640	67	5	27	31	9	72	29	86	22	4	77	86	86	81	71		50.2	67	32.435	15	8.37468	66.0526	91.7808
650	63	0	29	0	7	84	31	74	21	2	68	58	58	69	75		42.6	58	30.8378	15	7.96229	56.0526	79.4521
660	68	0	35	27	5	74	20	42	21	1	54	51	51	67	49		37.6667	42	24.5114	15	6.32882	49.5614	57.5342
670	67	0	11	0	4	57	22	41	14	1	54	41	41	46	54		30.2	41	23.7041	15	6.12038	39.7368	56.1644
680	46	5	12	0	4	46	21	28	0	1	38	30	30	49	34		22.9333	28	18.0375	15	4.65727	30.1754	38.3562
690	36	0	7	0	3	27	10	22	10	0	10	20	20	28	27		14.6667	10	11.812	15	3.04985	19.2982	13.6986
700	22	0	3	0	3	22	0	12	0	0	9	11	11	13	12		7.86667	9	7.73551	15	1.9973	10.3509	12.3288

## Sheet: 5% taurine spect. sensitivity
Data for Figure 7										mean	medain	SD	count	SEM	mean	medain
wavelength nm	response % of max	response % of max	response % of max	response % of max	response % of max	response % of max	response % of max	response % of max		response % of max	response % of max	response % of max	n	response % of max	response % of max rescaled	response % of max rescaled
300	0	0	0	0	0	0	0	1		0.125	0	0.353553	8	0.125	0.147059	0
310	0	5	2	3	0	0	0	4		1.75	1	2.05287	8	0.7258	2.05882	1.16279
320	0		5	5	0	0	0	4		2	0	2.51661	7	0.95119	2.35294	0
330	0	8	2	5	16	5	5	5	wavelength	5.75	5	4.77344	8	1.68767	6.76471	5.81395
340	0	15	6	10	22	8	8	10		9.875	9	6.46833	8	2.2869	11.6176	10.4651
350	0	23	6	15	20	6	6	29		13.125	10.5	10.1761	8	3.5978	15.4412	12.2093
360	0	18	15	19	26	5	5	26		14.25	16.5	9.91031	8	3.50382	16.7647	19.186
370	0	16	11	18	17	5	5	42		14.25	13.5	12.9808	8	4.58939	16.7647	15.6977
380	0	17	23	22	24	9	9	24		16	19.5	9.00793	8	3.18479	18.8235	22.6744
390	0	19	19	24	27	5	5	38		17.125	19	12.9553	8	4.58038	20.1471	22.093
400	0	5	22	29	22	12	12	32		16.75	17	11.3484	8	4.01226	19.7059	19.7674
410	0	10	20	18	26	8	8	41		16.375	14	12.8945	8	4.55889	19.2647	16.2791
420	0	14	21	21	27	9	9	34		16.875	17.5	10.9992	8	3.8888	19.8529	20.3488
430	0	18	15	30	0	8	8	40		14.875	11.5	14.1768	8	5.01226	17.5	13.3721
440	0	16	18	38	18	8	8	51		19.625	17	16.8856	8	5.96998	23.0882	19.7674
450	0	22	20	18	29	7	7	94		24.625	19	29.597	8	10.4641	28.9706	22.093
460	10	36	19	40	32	11	11	81		30	25.5	23.8567	8	8.43462	35.2941	29.6512
470	8	25	36	44	35	13	13	76		31.25	30	22.1923	8	7.84618	36.7647	34.8837
480	10	30	39	33	36	16	16	91		33.875	31.5	25.4077	8	8.98299	39.8529	36.6279
490	10	32	50	68	65	33	33	97		48.5	41.5	27.3653	8	9.67508	57.0588	48.2558
500	23	63	52	69	36	33	33	71		47.5	44	18.6241	8	6.58461	55.8824	51.1628
510	42	17	54	45	44	46	46	73		45.875	45.5	15.3757	8	5.43611	53.9706	52.907
520	43	34	63	55	40	56	56	75		52.75	55.5	13.2853	8	4.69707	62.0588	64.5349
530	44	61	74	64	44	49	49	78		57.875	55	13.3891	8	4.73376	68.0882	63.9535
540	46	63	99	78	63	71	71	81		71.5	71	15.5104	8	5.48374	84.1176	82.5581
550	27	59	71	77	51	66	66	84		62.625	66	17.6225	8	6.23051	73.6765	76.7442
560	29	70	70	86	80	100	100	89		78	83	22.9471	8	8.11304	91.7647	96.5116
570	54	65	89	91	100	83	83	94		82.375	86	15.4544	8	5.46396	96.9118	100
580	57	61	59	87	75	93	93	100		78.125	81	17.3817	8	6.14537	91.9118	94.186
590	78	58	80	100	73	61	61	65		72	69	14	8	4.94975	84.7059	80.2326
600	95	100	97	86	53	77	77	79		83	82.5	15.2409	8	5.38848	97.6471	95.9302
610	100	98	87	75	93	82	82	63		85	84.5	12.3288	8	4.3589	100	98.2558
620	60	96	100	67	46	64	64	68		70.625	65.5	18.2595	8	6.45572	83.0882	76.1628
630	91	60	72	62	53	63	63	76		67.5	63	11.8442	8	4.18757	79.4118	73.2558
640	49	68	40	60	37	21	21	86		47.75	44.5	22.7769	8	8.05284	56.1765	51.7442
650	79	81	50	46	33	22	22	91		53	48	27.4747	8	9.71376	62.3529	55.814
660	28	54	38	36	31	10	10	88		36.875	33.5	25.2611	8	8.93116	43.3824	38.9535
670	10	68	27	30	40	9	9	25		27.25	26	19.9982	8	7.07044	32.0588	30.2326
680	0	41	29	20	0	5	5	23		15.375	12.5	15.1652	8	5.36169	18.0882	14.5349
690	0	20	19	14	0	0	0	11		8	5.5	8.99206	8	3.17917	9.41176	6.39535
700	0	13	16	6	24	4	4	4		8.875	5	8.06115	8	2.85005	10.4412	5.81395
